# Supplementary material for: Molecular barcoding confirms the presence of exotic Asian seaweeds (Pachymeniopsis gargiuli and Grateloupia turuturu) in the Cantabrian Sea, Bay of Biscay
Source: PeerJ. 2017 Mar 28;5:e3116. doi: 10.7717/peerj.3116 (PMC5372836; doi:10.7717/peerj.3116)
Supplement: Supplemental Information 1 [file peerj-05-3116-s001.fas]

>KP281326_GIJ01P3
TATTGCTAATCTAACAGCTTCAATCATTGGTAATGTATTTGGTTTTAAAG
CAGTAAAAGCTTTAAGACTAGAAGACATGCGCATTCCAGTCGCTTATCTT
AAAACTTTCCAAGGCCCTGCAACAGGAGTTGTTGTAGAACGTGAACGGAT
GGATAAATTCGGCCGTCCATTTTTAGGTGCGACTGTAAAACCTAAATTAG
GTCTTTCAGGTAAAAATTATGGTAGGGTAGTATATGAAGGTCTTAGAGGG
GGTTTAGATTTCCTTAAAGATGATGAAAATATTAATTCTCAACCATTTAT
GCGTTGGAAAGAAAGATTTTTATATTCAATGGAAGGCGTGAATCGTTCAA
TAGCAGCCACTGGTGAAATAAAAGGTCACTATATGAACGTTACTGCAGCT
ACAATGGAAGAGATGTATGAAAGAGCTGAATTTGCTAAACAGTTAGGGAC
AGTTATTGTAATGATTGACCTTGTAATTGGTTATACAGCAATTCAAACCA
TGGGTGTTTGGGCTCGTAAGAATGACATGATCTTACATTTACATCGTGCT
GGTAATTCAACTTACTCTCGTCAAAAGAGTCATGGTATGAACTTCCGTGT
AATTTGCAAATGGATGCGTATGGCAGGTGTTGATCATATCCACGCAGGTA
CAGTTGTTGGTAAGCTAGAAGGCGATCCTTTAATGATTAGAGGTTTCTAT
AATACTCTACTATTAACTCATCTAGAAGTAAACTTACCGCAAGGTATTTT
CTTCGAACAAGATTGGGCATCTCTACGTAAAGTAACTCCAGTTGCTTCAG
GTGGTATACACTGTGGGCAAATGCATCAACTATTAGATTATCTTGGTAAT
GATGTAGTACTACAATTTGGTGGTGGTACAATTGGTCACCCTGATGGAAT
TCAAGCAGGTGCAACAGCTAATCGTGTAGCTCTAGAAGCCATAGTAATAG
CACGTAATGAA
>KP281329_GAL01TURU
TATCGCTAACCTAACAGCTTCAATTATTGGTAACGTATTCGGTTTTAAAG
CAGTAAAAGCCTTAAGATTAGAAGATATGCGTATTCCAGTTGCTTATCTT
AAAACTTTCCAAGGTCCTGCAACAGGAGTTGTTGTAGAACGTGAACGTAT
GGATAAATTTGGTCGTCCATTTTTAGGTGCAACTGTAAAACCTAAACTGG
GTCTATCAGGTAAAAATTATGGTAGGGTAGTATATGAAGGCCTTAAAGGT
GGTTTAGATTTCCTTAAAGATGATGAAAATATTAATTCTCAACCATTCAT
GCGCTGGAAAGAAAGATTCCTATGTTCAATGGAAGGTGTTAACCGTTCAA
TAGCAGCTACTGGTGAAATAAAAGGTCACTATATGAATGTAACTGCAGCT
ACAATGGAAGAGATGTATGAAAGAGCTGAATTTGCTAAACAATTAGGTAC
AGTTATTGTTATGATTGACCTTGTAATTGGTTATACAGCAATCCAAACTA
TGGGTGTTTGGGCTCGCAAAAATGATATGATCTTACATTTACATCGTGCT
GGCAACTCGACTTACTCTCGTCAAAAGAGTCATGGTATGAACTTCCGTGT
AATTTGTAAATGGATGCGTATGGCTGGTGTTGACCATATTCATGCAGGTA
CAGTTGTTGGTAAACTGGAGGGTGATCCTCTAATGATTAGAGGTTTTTAT
AATACTCTACTATTAACGCATCTAGATGTGAACTTACCTCAAGGTATCTT
CTTTGAACAAGATTGGGCATCTTTACGTAAAGTAACTCCAGTTGCTTCAG
GCGGTATACACTGTGGACAAATGCATCAATTATTAGATTATCTTGGTAAT
GATGTTGTACTTCAATTTGGTGGAGGCACAATTGGTCATCCTGATGGGAT
TCAAGCAGGTGCAACGGCTAATCGTGTAGCTCTAGAAGCCATAGTAATAG
CACGCAATGAA
>KP271163 GIJ01P3
CGTATGGAATTAGCGCAACCAGGCAATCATTTATTACTAGGTAACCATCA
AGTTTACAACGTTTTAATTACTGCACATGCATTTTTGATGATTTTTTTTA
TGGTTATGCCTGTAATGATCGGTGGTTTTGGTAATTGGCTGGTACCTATA
ATGATCGGAAGTCCAGATATGGCATTTCCTAGATTAAATAATATTTCTTT
TTGATTACTTCCTCCATCTCTTTGTTTACTTTTAGCTTCTGCAGTTGTAG
AAGTAGGAGTAGGAACTGGATGGACTGTTTATCCTCCTCTAAGCTCGATA
CAAAGCCATTCAGGCGGTGCTGTGGATTTAGCAATCTTTAGCCTTCATTT
GTCAGGAGCATCATCTATTTTGGGAGCAATCAATTTTATTTCTACAATTT
TAAATATGCGCAATCCTGGCCAAAGTATGTATAGGATGCCATTGTTTGTT
TGATCTATTTTTGTAACAGCATTTTTATTATTGCTAGCTGTTCCTGTTTT
AGCAGGAGCAATTACAATGCTTTTAACTGA
>KP271166 GAL01TURU
CGTATGGAGTTAGCACAGCCCGGTAATCATTTACTGCTAGGTAATCATCA
AGTTTACAATGTTTTAATTACTGCCCACGCATTTTTAATGATTTTTTTTA
TGGTTATGCCTGTCATGATCGGAGGCTTTGGTAATTGATTAGTACCTATA
ATGATCGGAAGTCCGGATATGGCATTTCCTAGATTAAACAATATTTCTTT
TTGGTTGCTTCCTCCATCTCTTTGTTTACTTTTAGCTTCTGCAGTTGTAG
AAGTAGGGGTAGGAACTGGTTGAACCGTTTATCCTCCTTTAAGTTCAATA
CAAAGTCATTCAGGAGGCGCTGTAGACTTGGCGATTTTTAGCCTTCATTT
ATCAGGAGCATCTTCTATTCTAGGAGCAATCAATTTTATTTCTACTATCT
TAAACATGCGTAATCCAGGTCAAAGTATGTATAGAATGCCGCTATTCGTT
TGATCTATTTTTGTAACAGCATTTTTGTTATTATTAGCTGTTCCAGTTTT
AGCAGGAGCAATTACAATGCTTCTAACGGA
