# Supplementary material for: Molecular barcoding confirms the presence of exotic Asian seaweeds (Pachymeniopsis gargiuli and Grateloupia turuturu) in the Cantabrian Sea, Bay of Biscay
Source: PeerJ. 2017 Mar 28;5:e3116. doi: 10.7717/peerj.3116 (PMC5372836; doi:10.7717/peerj.3116)
Supplement: Table S1 [file peerj-05-3116-s002.xls]

## Sheet: Hoja1
		COI-5P
		GenBank/BOLD ID number	Sample name	Authority	Location	Collection date	Source or collector
		GQ497308	Grateloupia sp. GWS003281		Canada		Verbruggen et al., 2010
		HQ422586	Grateloupia phuquocensis voucher ARS02441	Tanaka & Pham-Hoàng Hô	Oauh, Hawaii	04/15/2007	Sherwood et al., 2010
		HQ422587	Grateloupia phuquocensis voucher ARS02442	Tanaka & Pham-Hoàng Hô	Oauh, Hawaii	04/15/2007	Sherwood et al., 2010
		HQ422588	Grateloupia catenata voucher ARS02443	Yendo	Oauh, Hawaii	04/15/2007	Sherwood et al., 2010
		HQ422590	Grateloupia filicina voucher ARS02445		Oauh, Hawaii	2007-08-04	Sherwood et al., 2010
		HQ422635	Grateloupia hawaiiana voucher ARS02004	E.Y.Dawson	Maui, Hawaii	01/28/2007	Sherwood et al., 2010
		JX474988	Grateloupia lanceolata voucher G040	(Okamura) S.Kawaguchi	Hamo, Jeju, Korea	01/16/2010	Yang, Han & Kim, 2013
		JX474989	Grateloupia lanceolata voucher AL36	(Okamura) S.Kawaguchi	Oedo, Namhaedo, Korea	05/19/2012	Yang, Han & Kim, 2013
		JX474990	Grateloupia lanceolata voucher G025	(Okamura) S.Kawaguchi	Taeheung, Jeju, Korea	03/27/2012	Yang, Han & Kim, 2013
		JX474994	Grateloupia lanceolata voucher HAL023	(Okamura) S.Kawaguchi	Sinheung, Jeju, Korea	03/21/2012	Yang, Han & Kim, 2013
		JX474998	Grateloupia lanceolata voucher EN02	(Okamura) S.Kawaguchi	Enoshima, Japan	04/29/2010	Yang, Han & Kim, 2013
		JX474999	Grateloupia lanceolata voucher MI01	(Okamura) S.Kawaguchi	Enoshima, Japan	04/29/2010	Yang, Han & Kim, 2013
		JX475000	Grateloupia lanceolata voucher G106	(Okamura) S.Kawaguchi	Fukuoca, Japan	04/30/2010	Yang, Han & Kim, 2013
		JX475006	Grateloupia lanceolata voucher G015	(Okamura) S.Kawaguchi	Udo, Jeju, Korea	2009-11-08	Yang, Han & Kim, 2013
		JX475007	Grateloupia lanceolata voucher MI06	(Okamura) S.Kawaguchi	Misaki, Japan	04/30/2010	Yang, Han & Kim, 2013
		JX475008	Grateloupia lanceolata voucher JH100130-21	(Okamura) S.Kawaguchi	Udo, Jeju, Korea	01/30/2010	Yang, Han & Kim, 2013
		JX475010	Grateloupia lanceolata voucher GT151	(Okamura) S.Kawaguchi	Jongdal, Jeju, Korea	2011-04-04	Yang, Han & Kim, 2013
		JX475011	Grateloupia elliptica voucher GT054	Holmes	Sinyang, Jeju, Korea	07/27/2010	Yang, Han & Kim, 2013
		JX475015	Grateloupia elliptica voucher GM03	Holmes	Geomundo, Korea	2011-12-06	Yang, Han & Kim, 2013
		JX475016	Grateloupia elliptica voucher MI45	Holmes	Misaki, Japan	04/30/2010	Yang, Han & Kim, 2013
		JX475018	Grateloupia elliptica voucher HAL014	Holmes	Goseong, Jeju, Korea	03/23/2012	Yang, Han & Kim, 2013
		JX475022	Grateloupia elliptica voucher G120	Holmes	Seongsan, Jeju, Korea	05/29/2010	Yang, Han & Kim, 2013
		JX475023	Grateloupia elliptica voucher G014	Holmes	Udo, Jeju, Korea	2009-11-09	Yang, Han & Kim, 2013
		JX475024	Grateloupia elliptica voucher CJ100228-9	Holmes	Udo, Jeju, Korea	02/28/2010	Yang, Han & Kim, 2013
		JX475014	Grateloupia elliptica voucher GM36	Holmes	Geomundo, Korea	2010-12-06	Yang, Han & Kim, 2013
		KM254282	Grateloupia californica voucher GWS021854	Kylin	California, Jade Cove, California	05/18/2010	Saunders, 2014
		KM254735	Grateloupia sp. GWS-2014 voucher GWS022009		California, Santa Cruz (Four Mile), California	05/19/2010	Saunders, 2014
		KM254782	Grateloupia californica voucher GWS022011	Kylin	California, Santa Cruz (Four Mile), California	05/20/2010	Saunders, 2014
		KM254951	Grateloupia sp. GWS-2014 voucher GWS021774		Jade Cove, California	05/18/2010	Saunders, 2014
		KM254967	Prionitis lanceolata voucher GWS028739	(Harvey) Harvey	Monterey, Asilomar State Beach, California	04/072008	Saunders, 2014
		KM254970	Prionitis lanceolata voucher GWS022045	(Harvey) Harvey	California, Santa Cruz (Four Mile), California	05/19/2010	Saunders, 2014
		ABMMC11238-10	Prionitis sp. 2jeju		Jeju, Korea	05/18/2010	Gary W. Saunders, Han-Gu Choi
		OZSEA958-10	Prionitis sp. 2jeju		Western Australia	11/13/2010	G.W. Saunders & K. Dixon
		ABMMC11722-10	Prionitis sp. 3jeju		Jeju, Korea	05/20/2010	Gary W. Saunders, Han-Gu Choi
		ABMMC14777-11	Grateloupia turuturu	Yamada	Tasmania, Australia	07/14/2010	F. J. Scott
		ABMMC4968-09	Grateloupia turuturu	Yamada	Tasmania, Australia	11/25/2002	Gary Saunders
		ABMMC1360-07	Grateloupia turuturu	Yamada	Tasmania, Australia	01/25/2005	Gary Saunders
		HOKUP014-10	Grateloupia turuturu	Yamada	Hokkaido, Japan	11/30/2009	N.Yotsukura & T.Abe
		REDEU342-11	Grateloupia turuturu	Yamada	Brittany, France	07/16/2008	Line Le Gall, Jose Maria Utge, Florence Rousseau, L-E Hochart
		KF475714	Grateloupia angusta voucher HAL001	(Okamura) S.Kawaguchi & H.W.Wang	Seongsan, Seogwipo, Korea	2012-05-08	Yang & Kim, 2015
		KF475725	Grateloupia turuturu voucher G020	Yamada	Daejung, Seogwipo, Korea	11/28/2011	Yang & Kim, 2015
		KF543067	Grateloupia subpectinata voucher HAL006	Holmes	Sagye, Jeju, Korea	03/24/2012	Yang & Kim, 2015
		KF475721	Grateloupia lanceolata voucher HAL021	(Okamura) S.Kawaguchi	Guryongpo, Pohang, Korea	04/29/2012	Yang & Kim, 2015
		KF475723	Grateloupia sp. 2 MSK-2013 voucher HAL019		Namhaedo, Korea	05/20/2012	Yang & Kim, 2015
		KJ648520	Grateloupia divaricata voucher HAL045	Okamura	Sachunjin, Gangneung, Korea	05/19/2012	Yang & Kim, 2015
		KJ648553	Grateloupia sp. MSK-2014b voucher GT103		Jongdal, Jeju, Korea	2010-04-04	Yang & Kim, 2015
		KJ648528	Grateloupia imbricata voucher HAL047	Holmes	Ulsan, Korea	06/20/2012	Yang & Kim, 2015
		KP976172	Grateloupia turuturu voucher IBC 2204	Yamada	Santa Catarina, Brazil		Azevedo et al., 2015
		GQ862071	Halymenia floresii voucher GWS011961	(Clemente) C.Agardh	Armacao de Pere, Portugal	08/21/2005	Schneider et al., Unpublished
		References not mentioned in manuscript
		Saunders G.W. 2014. Long distance kelp rafting impacts seaweed biogeography in the Northeast Pacific: the kelp conveyor hypothesis. Journal of phycology 50: 968-974.
		Sherwood A.R., Kurihara A.,Conklin K.Y., Sauvage T. & Presting G.G. 2010. The Hawaiian Rhodophyta Biodiversity Survey (2006-2010): a summary of principal findings. BMC Plant Biology 10:258
		Verbruggen H., Maggs C.A., Saunders G.W., Le Gall L., Yoon H.S. and De Clerck O. 2010. Data mining approach identifies research priorities and data requirements for resolving the red algal tree of life. BMC Evolutionary Biology 10: 16.
		Yang M.Y., Han E.G. & Kim M.S.2013. Molecular identification of Grateloupia elliptica and G. lanceolata (Rhodophyta) inferred from plastid rbcL and mitochondrial COI genes sequence data. Genes & Genomics 35: 239-246
		rbcL
		GenBank ID number	Sample name	Authority	Location	Collection date	Source
		GU168533	Grateloupia asiatica voucher G816	S.Kawaguchi & H.W.Wang	South Korea, Yeonggeumjeong, Sokcho	2008-12-04	Lee et al., 2009
		GU168535	Grateloupia catenata voucher G052	Yendo	Hakampo, Taean, Korea	2001-11-11	Lee et al., 2009
		GU168536	Grateloupia divaricata voucher G987	Okamura	Sacheonjin, Gangneung, Korea	2008-09-08	Lee et al., 2009
		GU168545	Grateloupia elliptica voucher G054	Holmes	Sungsan, Jeju, Korea	08/23/2002	Lee et al., 2009
		GU168549	Grateloupia subpectinata voucher G808	Holmes	Yeonggeumjeong, Sokcho, Korea	2008-12-04	Lee et al., 2009
		GU168550	Grateloupia imbricata voucher G055	Holmes	Sungsan, Jeju, Korea	08/23/2002	Lee et al., 2009
		GU168551	Grateloupia lanceolata voucher G812	(Okamura) S.Kawaguchi	Yeonggeumjeong, Sokcho, Korea	2008-12-04	Lee et al., 2009
		GU168561	Grateloupia turuturu voucher G072	Yamada	Hakampo, Taean, Korea	2001-11-09	Lee et al., 2009
		KF156729	Grateloupia sp. 4 MSK-2013 voucher CNU74		Gijang, East coast, Korea	02/28/2010	Kim et al., 2013
		KF156730	Grateloupia americana voucher G227	S.Kawaguchi & H.W.Wang	Strawberry, Oregon, USA	06/17/2003	Kim et al., 2013
		KF156731	Grateloupia angusta voucher GAJ_1	(Okamura) S.Kawaguchi & H.W.Wang	Beomseom, Jeju, Korea	03/26/2011	Kim et al., 2013
		KF156733	Grateloupia asiatica voucher G3827	S.Kawaguchi & H.W.Wang	Dadaepo, Geojae, Korea	08/24/2009	Kim et al., 2013
		KF156734	Grateloupia divaricata voucher G3745	Okamura	Jeoncheon, Donghae, Korea	2010-07-02	Kim et al., 2013
		KF156735	Grateloupia catenata voucher G51	Yendo	Hupohang, Uljin, Korea	2002-11-06	Kim et al., 2013
		KF156737	Grateloupia elliptica voucher SH16	Holmes	Gamchusa, Donghae, Korea	03/14/2010	Kim et al., 2013
		KF156739	Grateloupia imbricata voucher G1971	Holmes	Gimnyoung, Jeju, Korea	08/24/2006	Kim et al., 2013
		KF156740	Grateloupia lanceolata voucher G3759	(Okamura) S.Kawaguchi	Uhran, Haenam, Korea	06/21/2010	Kim et al., 2013
		KF156743	Grateloupia subpectinata voucher SH14	Holmes	Gamchusa, Donghae, Korea	03/14/2010	Kim et al., 2013
		KF156744	Grateloupia turuturu voucher G3861	Yamada	Sodol, Gangneung, Korea	03/14/2010	Kim et al., 2013
		KF156746	Prionitis filiformis voucher A671	Kylin	A sunset at pescadero state beach, California, USA	05/27/2010	Kim et al., 2013
		GU168560	Grateloupia lanceolata Gargiuli voucher G879	S.Y. Kim, A. Manghisi, M. Morabito & S.M.	Uhyeong, Jeju, Korea	2008-05-05	Lee et al., 2009
		GU168553	Grateloupia lanceolata voucher G817	(Okamura) S.Kawaguchi	Yeonggeumjeong, Sokcho, Korea	2008-12-04	Lee et al., 2009
		GU168552	Grateloupia lanceolata voucher G815	(Okamura) S.Kawaguchi	Yeonggeumjeong, Sokcho, Korea	2008-12-04	Lee et al., 2009
		AB055478	Grateloupia lanceolata voucher:SAP 088138 (Hokkaido University)	(Okamura) S.Kawaguchi	Oshoro, Hokkaido, Japan	1998-07-04	Kawaguchi et al., 2001
		AB055476	Grateloupia elliptica voucher:SAP 088171(Hokkaido University)	Holmes	Goshikinohama, Usa, Tosa, Kochi Prefecture, Japan	2000-06-05	Kawaguchi et al., 2001
		AB061378	Grateloupia angusta voucher:SAP088601(Hokkaido Univ.Herbarium)	(Okamura) S.Kawaguchi & H.W.Wang	Shichirigahama, Kamakura, Kanagawa Prefecture, Japan	2000-06-05	Wang et al., 2001
		AB038606	Grateloupia kurogii	Kawaguchi	Saikai-bashi, Nagasaki Prefecture, Japan	04/17/1999	Wang et al., 2000
		AB061386	Prionitis divaricata voucher:SAP088608(Hokkaido Univ.Herbarium)	(Okamura) Kawaguchi	Shirahama, Shimoda, Shizuoka Prefecture, Japan	03/28/1998	Wang et al., 2001
		AB061381	Prionitis cornea voucher:SAP088610(Hokkaido Univ.Herbarium)	(Okamura) E.Y.Dawson	Oohara, Chiba Prefecture, Japan	09/15/1999	Wang et al., 2001
		AB061394	Prionitis schmitziana voucher:SAP088612(Hokkaido Univ.Herbarium)	Okamura	Oohara, Chiba Prefecture, Japan	2000-09-04	Wang et al., 2001
		AB061388	Prionitis elata voucher:SAP088618(Hokkaido Univ.Herbarium)	Okamura	Oohara, Chiba Prefecture, Japan	09/15/1999	Wang et al., 2001
		AB055472	Grateloupia filicina voucher:SAP 088168 (Hokkaido University)	(J.V.Lamouroux) C.Agardh	Livorno, Italy	05/26/2000	Kawaguchi et al., 2001
		AB809603	Grateloupia turuturu voucher KU-d12359 (Kobe University, Kawai lab.)	Yamada	Species diversity of macroalgae attached to the large tsunami debris that reached the western coast of North America	Unpublishe	Unpublished
		AY772037	Grateloupia americana	S.Kawaguchi & H.W.Wang	Pigeon Point, San Matio County, California, USA	12/21/1992	De Clerk et al., 2005
		AY772032	Prionitis nodifera	(Hering) E.S.Barton	Port Edward, South Africa	12/14/1999	De Clerk et al., 2005
		AY435171	Grateloupia montagnei GALW 015242	(P.Crouan & H.Crouan) R.J.Wilkes, L.M.McIvor & Guiry	Ireland: County Kerry		Wilkes, McIvor & Guiry, 2009
		AY772022	Grateloupia phuquocensis	Tanaka & Pham-Hoàng Hô	Kaalawai, Oahu, Hawai	04/26/2003	De Clerck et al., 2005b
		AY772030	Grateloupia hawaiiana	E.Y.Dawson	Maui, Hawai	07/27/2003	De Clerck et al., 2005b
		AY651060	Grateloupia sp. Gra017		Villa S. Giovanni, Reggio Calabria, Italy	03/17/2004	Wilkes, Morabito & Gargiulo, 2006
		AY772033	Prionitis lyallii	Harvey	Cambria, San Luis, Obispo County, California, USA	1996-10-07	De Clerk et al., 2005b
		AF488816	Grateloupia stipitata isolate 18/IX/01	J.Agardh	New Zealand: Lee Bay Stewart Island	09/18/2001	Gavio & Fredericq, 2002
		AF488817	Grateloupia doryphora isolate 15/IX/01	(Montagne) M.Howe	Playa de San Francisco, Lima, Peru	09/15/2001	Gavio & Fredericq, 2002
		AF488822	Grateloupia filiformis isolate 15/IX/01	Kützing	Marataizes Espiritu Santu, Brazil	09/15/2001	Gavio & Fredericq, 2002
		EU292741	Grateloupia ramossissima	Okamura	SW, Linping, Pintung Co. , Taiwan	2005	Lin, Liang & Hommersand, 2008
		EU152268	Grateloupia imbricata voucher Grat22	Holmes	Busan, Korea	04/XX/2007	Garcia-Jimenez et al., 2008
		KJ125446	Pachymeniopsis gargiuli haplotype R6	S.Y. Kim, A. Manghisi, M. Morabito & S.M.	Uhyoung, Jeju, Korea		Kim et al., 2013
		KJ125447	Pachymeniopsis gargiuli haplotype R7	S.Y. Kim, A. Manghisi, M. Morabito & S.M.	Fukuoka, Japan		Kim et al., 2014
		KJ648574	Grateloupia sp. MSK-2014b voucher HAL027		Geumneung, Jeju, Korea	2012-08-05	Yang & Kim, 2015
		KJ648568	Grateloupia turuturu voucher HAL032	Yamada	Sinheung, Jeju, Korea	03/21/2012	Yang & Kim, 2015
		U04216	Prionitis lanceolata	(Harvey) Harvey	Pigeon Pt. San Mateo Co. California, USA		Fredericq, Hommersand, Freshwater, 1996
		KF475732	Grateloupia sp. 2 MSK-2013 voucher HAL019		Namhaedo, Korea	05/20/2012	Kim & Yang, Unpublished
		JX475025	Grateloupia lanceolata voucher G040	(Okamura) S.Kawaguchi	Hamo, Jeju, Korea	01/16/2010	Yang, Han & Kim, 2013
		FN821951	Grateloupia turuturu isolate Taranto	Yamada	Mar Piccolo of Taranto, Italy	2009	Cecere et al., 2011
		AJ868495	Grateloupia turuturu voucher SANT-Algae 14978	Yamada	A Coruña, San Amaro, Ría de A Coruña Spain		De Clerk et al., 2005b
		KP976177	Grateloupia turuturu voucher IBC 2204	Yamada	Brazil: Santa Catarina, Brazil		Azevedo et al., 2015
		KJ594956	Halymenia floresii voucher MNG 026	(Clemente) C.Agardh	Catania, S. Maria La Scala, Sicily, italy	06/14/2005	Manghisi et al., 2014
		References not mentioned in manuscript
		Azevedo C.A., Cassano V., Antunes P., Bernardes M. & Cabral De Oliveira M. 2015. Detecting the non-native Grateloupia turuturu (Halymeniales, Rhodophyta) in southern Brazil. Phycologia 54: 451-454.
		Cecere E., Moro I., Wolf M.A., Petrocelli A. and Sfriso A. 2011.The introduced seaweed Grateloupia turuturu (Rhodophyta, Halymeniales) in two Mediterranean transitional water systems: the lagoon of Venice and the Mar Piccolo of Taranto. Botanica Marina 5
		Fredericq S., Hommersand M.H. & Freshwater D.W. 1996 The molecular systematics of some agar- and carrageenan-containing marine red algae based on rbcL sequence analysis. Hydrobiologia 326: 125-135
		Kawaguchi S., Wang H.W., Horiguchi T. & Masuda M. 2001 .A comparative study of the red alga Grateloupia filicina (Halymeniaceae) from the Northwestern Pacific and Mediterranean with the description of Grateloupia asiatica, sp. nov. Journal of Phycology 37
		Manghisi A., Le Gall L., Ribera M.A., Bonillo C., Gargiulo G.M. & Morabito M.. 2014 The Mediterranean Endemic New genus Felicinia (Halymeniales, Rhodophyta) Recognized by a Morphological and Phylogenetic Integrative Source. Cryptogamie, Algologie, 35:221-
		Yang M.Y., Han E.G. & Kim M.S.2013. Molecular identification of Grateloupia elliptica and G. lanceolata (Rhodophyta) inferred from plastid rbcL and mitochondrial COI genes sequence data. Genes & Genomics 35: 239-246
		Yang M.Y. & Kim M.S. 2015. Taxonomy of Grateloupia (Halymeniales, Rhodophyta) by DNA barcode marker analysis and a description of Pachymeniopsis volvita sp. nov. Journal of Applied Phycology 27: 1373-1383
		Wang H.W., Kawaguchi S., Horiguchi T. & Masuda M. 2000. Reinstatement of Grateioupia catenata (Rhodophyta, Halymeniaceae) on the basis of morphology and rbcL sequences. Phycollogia 39: 228-237
